# Supplementary material for: Bottom-Up and Cognitive Top-Down Emotion Regulation: Experiential Emotion Regulation and Cognitive Reappraisal on Stress Relief and Follow-Up Sleep Physiology
Source: Int J Environ Res Public Health. 2022 Jun 22;19(13):7621. doi: 10.3390/ijerph19137621 (PMC9265367; doi:10.3390/ijerph19137621)
Supplement: Supplementary file 1 [file ijerph-19-07621-s001.zip]

Archive with 1 entries (1 files):
- ijerph-1755766-supplementary.pdf
